# Supplementary material for: Novel genetic risk variants for pediatric celiac disease
Source: Hum Genomics. 2016 Oct 24;10:34. doi: 10.1186/s40246-016-0091-1 (PMC5105295; doi:10.1186/s40246-016-0091-1)
Supplement: Additional file 2: — Regulome DB questioned a possible role of the variants of interest in terms of transcription factor binding sites, chromatin states, eQTLs, differentially methylated regions, validated functional SNPs and DNase sensitivity. All variants had minimum or no impact. (XLSX 3.62 mb) [file 40246_2016_91_MOESM2_ESM.xlsx]

## Sheet: RegulomeDB analysis
#Uploaded_variation	dbSNP ID	Regulome DB score	Other Resources
c.668C>A	rs147795265	4	UCSC, ENSEMBL, dbSNP
COSM1285748, c.4268_4269delCCinsTA	rs373353712	4	UCSC, ENSEMBL
c.418G>A	rs33921199	4	UCSC, ENSEMBL, dbSNP
c.1919G>A	rs61731289	5	UCSC, ENSEMBL, dbSNP
c.2933T>C	rs6848868	6	UCSC, ENSEMBL, dbSNP
